# Supplementary material for: 3-Fluoro­salicylaldoxime at 6.5 GPa
Source: Acta Crystallogr Sect E Struct Rep Online. 2009 Jul 25;65(Pt 8):o2001. doi: 10.1107/S1600536809029043 (PMC2977167; doi:10.1107/S1600536809029043)
Supplement: Supplementary file 1 [file e-65-o2001-sup1.cif]

##############################################################################
###                                                                        ###
###        Electronic paper (Acta Crystallographica Section E)             ###
###                                                                        ###
##############################################################################
#                                                                            #
# This CIF contains the data in a paper accepted for publication in Acta     #
# Crystallographica Section E. It conforms to the requirements of Notes      #
# for Authors for Section E, and has been peer reviewed under the auspices   #
# of the IUCr Commission on Journals.                                        #
#                                                                            #
# Full details of the Crystallographic Information File format               #
# are given in the paper "The Crystallographic Information File (CIF):       #
# a New Standard Archive File for Crystallography" by S. R. Hall, F. H.      #
# Allen and I. D. Brown [Acta Cryst. (1991), A47, 655-685].                  #
#                                                                            #
# The current version of the core CIF dictionary is obtainable from          #
# ftp://ftp.iucr.org/pub/cif_core.dic. The current version number is 2.4.    #
#                                                                            #
# Software is freely available for graphical display of the structure(s) in  #
# this CIF.  For information consult the CIF home page http://www.iucr.org/  #
# cif/home.html                                                              #
#                                                                            #
# This file may be used for bona fide research purposes within the           #
# scientific community so long as proper attribution is given to the journal # 
# article from which it was obtained.                                        #
#                                                                            #
##############################################################################
                                             
data_global
_audit_creation_method     'form.cif (version 2.0)'
_journal_data_validation_number     ?
_journal_date_recd_electronic     2009-07-21
_journal_date_accepted     2009-07-22
_journal_name_full     'Acta Crystallographica, Section E'
_journal_year     2009
_journal_volume     65
_journal_issue      8
_journal_page_first     o2001
_journal_page_last     o2001
_journal_paper_category     QO
_journal_coeditor_code     TK2511
_publ_contact_author_name     'Peter A. Wood'
_publ_contact_author_address
;
Cambridge Crystallographic Data Centre
12 Union Road
Cambridge
CB2 1EZ
United Kingdom
;
_publ_contact_author_email     wood@ccdc.cam.ac.uk
_publ_contact_author_fax     01223-336-033
_publ_contact_author_phone     01223-336-034
_publ_section_title
;
3-Fluorosalicylaldoxime at 6.5 GPa
;
loop_
    _publ_author_name
    _publ_author_footnote
    _publ_author_address
    'Peter A. Wood' .
;
Cambridge Crystallographic Data Centre
12 Union Road
Cambridge CB2 1EZ
England
;
    'Ross S. Forgan' .
;
School of Chemistry
The University of Edinburgh
King's Buildings
West Mains Road
Edinburgh EH9 3JJ
Scotland
;
    'Simon Parsons' .
;
School of Chemistry
The University of Edinburgh
King's Buildings
West Mains Road
Edinburgh EH9 3JJ
Scotland
;
    'Elna Pidcock' .
;
Cambridge Crystallographic Data Centre
12 Union Road
Cambridge CB2 1EZ
England
;
    'Peter A. Tasker' .
;
School of Chemistry
The University of Edinburgh
King's Buildings
West Mains Road
Edinburgh EH9 3JJ
Scotland
;
data_I
_audit_creation_method     CRYSTALS_ver_12.83
_chemical_name_systematic
;
3-Fluorosalicylaldoxime
;
_chemical_formula_moiety     'C7 H6 F1 N1 O2'
_chemical_formula_sum     'C7 H6 F1 N1 O2'
_chemical_formula_iupac     'C7 H6 F1 N1 O2'
_chemical_formula_weight     155.13
_chemical_melting_point     ?
_symmetry_cell_setting     'Orthorhombic'
_symmetry_space_group_name_H-M     'P n a 21'
_symmetry_space_group_name_Hall     'P 2c -2n'
loop_
    _symmetry_equiv_pos_as_xyz
    'x,y,z'
    '-x+1/2,y+1/2,z+1/2'
    'x+1/2,-y+1/2,z'
    '-x,-y,z+1/2'
_cell_length_a     6.156(2)
_cell_length_b     9.751(3)
_cell_length_c     8.6764(18)
_cell_angle_alpha     90
_cell_angle_beta     90
_cell_angle_gamma     90
_cell_volume     520.8(3)
_cell_formula_units_Z     4
_cell_measurement_reflns_used     779
_cell_measurement_theta_min     3
_cell_measurement_theta_max     24
_cell_measurement_temperature     298
_cell_measurement_pressure     6500000
_exptl_crystal_description     'block'
_exptl_crystal_colour     'pale-yellow'
_exptl_crystal_size_max     0.15
_exptl_crystal_size_mid     0.12
_exptl_crystal_size_min     0.10
_exptl_crystal_density_diffrn     1.978
_exptl_crystal_density_meas     ?
_exptl_crystal_F_000     320
_exptl_absorpt_coefficient_mu     0.169
_exptl_absorpt_correction_type     multi-scan
_exptl_absorpt_process_details     '(SADABS; Sheldrick, 2006)'
_exptl_absorpt_correction_T_min     0.39
_exptl_absorpt_correction_T_max     0.98
_diffrn_ambient_temperature     298
_diffrn_radiation_type     'Mo K\a'
_diffrn_radiation_wavelength     0.71073
_diffrn_radiation_monochromator     'graphite'
_diffrn_measurement_device_type     'Bruker APEXII'
_diffrn_measurement_method     \w
_diffrn_reflns_number     2715
_diffrn_reflns_av_R_equivalents     0.074
_diffrn_reflns_theta_min     3.143
_diffrn_reflns_theta_max     27.0
_diffrn_reflns_theta_full     25.1
_diffrn_measured_fraction_theta_max     0.508
_diffrn_measured_fraction_theta_full     0.574
_diffrn_reflns_limit_h_min     -6
_diffrn_reflns_limit_h_max     6
_diffrn_reflns_limit_k_min     -10
_diffrn_reflns_limit_k_max     10
_diffrn_reflns_limit_l_min     -10
_diffrn_reflns_limit_l_max     10
_diffrn_standards_number     0
_diffrn_standards_interval_count     ?
_diffrn_standards_interval_time     ?
_diffrn_standards_decay_%     ?
_refine_special_details
;
;
_reflns_number_total     333
_reflns_number_gt     233
_reflns_threshold_expression     I>2\s(I)
_refine_ls_structure_factor_coef     Fsqd
_refine_ls_matrix_type     full
_refine_ls_R_factor_all     0.053
_refine_ls_R_factor_gt     0.036
_refine_ls_wR_factor_all     0.049
_refine_ls_wR_factor_gt     0.041
_refine_ls_wR_factor_ref     0.049
_refine_ls_goodness_of_fit_ref     0.937
_refine_ls_number_reflns     305
_refine_ls_number_parameters     106
_refine_ls_number_restraints     94
_refine_ls_hydrogen_treatment     mixed
_refine_ls_weighting_scheme     calc
_refine_ls_weighting_details
;
Method, part 1, Chebychev polynomial, (Watkin, 1994, Prince, 1982)
[weight] = 1.0/[A~0~*T~0~(x)+A~1~*T~1~(x) ... +A~n-1~]*T~n-1~(x)]
where A~i~ are the Chebychev coefficients listed below and x= Fcalc/Fmax
Method = Robust Weighting (Prince, 1982)
W = [weight] * [1-(deltaF/6*sigmaF)^2^]^2^
A~i~ are 12.4 13.8 4.45 -0.254
;
_atom_sites_solution_hydrogens     geom
_atom_sites_solution_primary     direct
_refine_ls_shift/su_max     ?
_refine_ls_shift/su_max_lt     0.001
_refine_diff_density_max     0.16
_refine_diff_density_min     -0.18
_refine_ls_extinction_method     'Larson (1970), Equation 22'
_refine_ls_extinction_coef     119.189
loop_
    _atom_type_symbol
    _atom_type_scat_dispersion_real
    _atom_type_scat_dispersion_imag
    _atom_type_scat_source
    C 0.0033 0.0016 'International Tables Vol C 4.2.6.8 and 6.1.1.4'
    H 0.0000 0.0000 'International Tables Vol C 4.2.6.8 and 6.1.1.4'
    N 0.0061 0.0033 'International Tables Vol C 4.2.6.8 and 6.1.1.4'
    O 0.0106 0.0060 'International Tables Vol C 4.2.6.8 and 6.1.1.4'
    F 0.0171 0.0103 'International Tables Vol C 4.2.6.8 and 6.1.1.4'
_computing_data_collection     'APEX2 (Bruker, 2004)'
_computing_cell_refinement     'SAINT (Bruker, 2004)'
_computing_data_reduction     'SAINT (Bruker, 2004)'
_computing_structure_solution
;
model taken from ambient pressure structure (Wood <i>et al.</i>,
2007<i>b</i>)
;
_computing_structure_refinement     'CRYSTALS (Betteridge <i>et al.</i>,  2003)'
_computing_molecular_graphics     'Mercury (Macrae <i>et al.</i>,  2008)'
_computing_publication_material     'CRYSTALS (Betteridge <i>et al.</i>,  2003)'
loop_
    _atom_site_type_symbol
    _atom_site_label
    _atom_site_fract_x
    _atom_site_fract_y
    _atom_site_fract_z
    _atom_site_U_iso_or_equiv
    _atom_site_adp_type
    _atom_site_occupancy
    _atom_site_disorder_assembly
    _atom_site_disorder_group
    O O1 0.4779(9) 0.1918(6) 0.9058(5) 0.0268 Uani 1.0000 . .
    N N2 0.4588(11) 0.1849(7) 0.7440(5) 0.0247 Uani 1.0000 . .
    C C3 0.4049(11) 0.3001(7) 0.6852(7) 0.0191 Uani 1.0000 . .
    C C4 0.3841(12) 0.3034(7) 0.5185(6) 0.0157 Uani 1.0000 . .
    C C5 0.3721(11) 0.1828(9) 0.4328(5) 0.0143 Uani 1.0000 . .
    O O5 0.3858(9) 0.0571(5) 0.4956(5) 0.0214 Uani 1.0000 . .
    C C6 0.3455(12) 0.1950(9) 0.2755(6) 0.0201 Uani 1.0000 . .
    F F6 0.3356(7) 0.0740(5) 0.1972(4) 0.0265 Uani 1.0000 . .
    C C7 0.3246(12) 0.3167(8) 0.2001(7) 0.0185 Uani 1.0000 . .
    C C8 0.3431(12) 0.4332(8) 0.2861(6) 0.0189 Uani 1.0000 . .
    C C9 0.3738(11) 0.4309(8) 0.4436(6) 0.0183 Uani 1.0000 . .
    H H3 0.3781 0.3782 0.7440 0.0230 Uiso 1.0000 . .
    H H7 0.3014 0.3204 0.0958 0.0219 Uiso 1.0000 . .
    H H8 0.3343 0.5184 0.2363 0.0227 Uiso 1.0000 . .
    H H9 0.3877 0.5129 0.4979 0.0218 Uiso 1.0000 . .
    H H5 0.392(14) 0.059(7) 0.594(4) 0.0321 Uiso 1.0000 . .
    H H1 0.546(15) 0.114(6) 0.929(7) 0.0400 Uiso 1.0000 . .
loop_
    _atom_site_aniso_label
    _atom_site_aniso_U_11
    _atom_site_aniso_U_22
    _atom_site_aniso_U_33
    _atom_site_aniso_U_12
    _atom_site_aniso_U_13
    _atom_site_aniso_U_23
    O1 0.037(5) 0.032(5) 0.0119(13) 0.002(2) 0.0009(19) 0.003(2)
    N2 0.035(6) 0.028(4) 0.0109(15) -0.001(3) 0.001(2) 0.008(3)
    C3 0.017(5) 0.022(4) 0.0176(17) 0.000(3) 0.001(3) 0.001(2)
    C4 0.010(4) 0.020(2) 0.0176(18) 0.001(2) -0.002(3) 0.0018(16)
    C5 0.004(4) 0.020(2) 0.0189(19) 0.000(2) 0.000(3) 0.0014(16)
    O5 0.023(4) 0.022(2) 0.019(2) 0.0014(19) 0.003(2) 0.0014(18)
    C6 0.022(6) 0.020(2) 0.019(2) 0.000(3) -0.001(3) -0.0035(16)
    F6 0.035(3) 0.023(2) 0.0215(17) 0.0051(16) 0.001(2) -0.0071(18)
    C7 0.017(5) 0.024(3) 0.015(2) 0.002(2) 0.002(3) -0.0008(18)
    C8 0.022(5) 0.017(3) 0.018(2) 0.000(2) 0.001(3) 0.004(2)
    C9 0.022(5) 0.016(3) 0.017(2) 0.005(2) 0.002(3) -0.003(2)
loop_
    _geom_bond_atom_site_label_1
    _geom_bond_atom_site_label_2
    _geom_bond_site_symmetry_1
    _geom_bond_site_symmetry_2
    _geom_bond_distance
    _geom_bond_publ_flag
    O1 N2 . . 1.410(6) no
    O1 H1 . . 0.89(4) no
    N2 C3 . . 1.278(9) no
    C3 C4 . . 1.452(8) no
    C3 H3 . . 0.932 no
    C4 C5 . . 1.394(9) no
    C4 C9 . . 1.404(10) no
    C5 O5 . . 1.345(9) no
    C5 C6 . . 1.380(7) no
    O5 H5 . . 0.86(4) no
    C6 F6 . . 1.363(9) no
    C6 C7 . . 1.361(9) no
    C7 C8 . . 1.365(10) no
    C7 H7 . . 0.917 no
    C8 C9 . . 1.380(8) no
    C8 H8 . . 0.938 no
    C9 H9 . . 0.932 no
loop_
    _geom_angle_atom_site_label_1
    _geom_angle_atom_site_label_2
    _geom_angle_atom_site_label_3
    _geom_angle_site_symmetry_1
    _geom_angle_site_symmetry_2
    _geom_angle_site_symmetry_3
    _geom_angle
    _geom_angle_publ_flag
    N2 O1 H1 . . . 103(4) no
    O1 N2 C3 . . . 112.2(7) no
    N2 C3 C4 . . . 116.2(7) no
    N2 C3 H3 . . . 123.1 no
    C4 C3 H3 . . . 120.8 no
    C3 C4 C5 . . . 121.2(6) no
    C3 C4 C9 . . . 119.0(6) no
    C5 C4 C9 . . . 119.8(5) no
    C4 C5 O5 . . . 123.3(4) no
    C4 C5 C6 . . . 117.5(7) no
    O5 C5 C6 . . . 119.1(7) no
    C5 O5 H5 . . . 113(5) no
    C5 C6 F6 . . . 115.1(7) no
    C5 C6 C7 . . . 124.2(7) no
    F6 C6 C7 . . . 120.8(5) no
    C6 C7 C8 . . . 117.1(6) no
    C6 C7 H7 . . . 121.6 no
    C8 C7 H7 . . . 121.3 no
    C7 C8 C9 . . . 122.6(8) no
    C7 C8 H8 . . . 118.8 no
    C9 C8 H8 . . . 118.6 no
    C4 C9 C8 . . . 118.6(7) no
    C4 C9 H9 . . . 121.4 no
    C8 C9 H9 . . . 119.9 no
loop_
    _geom_hbond_atom_site_label_D
    _geom_hbond_atom_site_label_H
    _geom_hbond_atom_site_label_A
    _geom_hbond_site_symmetry_A
    _geom_hbond_distance_DH
    _geom_hbond_distance_HA
    _geom_hbond_distance_DA
    _geom_hbond_angle_DHA
    O1 H1 O5 4_655 0.89(7) 1.81(6) 2.684(8) 165(7)
    O5 H5 N2 . 0.85(4) 1.84(6) 2.530(7) 137(6)
