# Supplementary material for: 3-Fluoro­salicylaldoxime at 6.5 GPa
Source: Acta Crystallogr Sect E Struct Rep Online. 2009 Jul 25;65(Pt 8):o2001. doi: 10.1107/S1600536809029043 (PMC2977167; doi:10.1107/S1600536809029043)
Supplement: Supplementary file 2 [file e-65-o2001-Isup2.hkl]

data_I
#  trial in Pna2(1)                        
_audit_creation_date        06-04-11
_audit_creation_method      CRYSTALS 

_cell_length_a                    6.156(2)
_cell_angle_alpha                 90
_cell_length_b                    9.751(3)
_cell_angle_beta                  90
_cell_length_c                    8.6764(18)
_cell_angle_gamma                 90

# NOTE Fc on scale of Fo,      0.85725
# Status flags: 
#    o - used in refinement 
#    < - excluded by I/sigmaI cutoff 
#    x - excluded for another reason  

loop_
_refln_index_h
_refln_index_k
_refln_index_l
_refln_F_squared_meas
_refln_F_squared_calc
_refln_F_squared_sigma
_refln_observed_status
   1   1   0      432.97      477.13       10.60 o
   2   1   0     9693.85     9707.73      155.62 o
   1   2   0       60.01       54.79        1.20 o
   2   2   0      583.85      593.47        8.00 o
   3   2   0       83.73       73.27       10.49 o
   1   3   0      403.64      442.53        5.90 o
   2   3   0      610.54      622.45        8.60 o
   3   3   0      331.48      341.99        6.50 o
   4   3   0      180.61      179.47        7.81 o
   1   4   0      182.99      204.51        4.70 o
   2   4   0       13.72       11.63        2.13 o
   3   4   0        4.63        1.68        1.79 o
   4   4   0        2.31        0.10        2.80 o
   1   5   0      451.67      155.06       16.61 x
   2   5   0      393.56      409.88        7.50 o
   3   5   0      257.24      245.99        6.90 o
   4   5   0       29.35       33.82        6.23 o
   5   5   0       52.82       38.24        5.02 o
   2   6   0      157.43      150.96        4.90 o
   3   6   0       12.03       11.82        3.08 o
   4   6   0       65.73       61.94        5.32 o
   5   6   0      219.55        2.37       36.29 x
   2   7   0      841.50      847.00       15.60 o
   3   7   0        3.02        0.32        2.76 o
   4   7   0        5.45        5.53        6.12 o
   5   7   0       41.51       39.29        5.14 o
   6   7   0       20.45       25.25        8.64 o
   3   8   0       50.06       37.46        8.00 o
   4   8   0      425.72      439.28        9.90 o
   5   8   0        6.48        0.01        7.25 o
   4   9   0        2.97        9.43        3.20 o
   5   9   0       10.57       15.99        7.96 o
   0   1   1      860.13      879.27       14.70 o
   1   1   1       19.90       15.73        0.60 o
   2   1   1     1965.90     2031.12       23.60 o
   1   2   1      237.86      237.90        3.00 o
   2   2   1      356.59      398.44        4.40 o
   3   2   1      684.39      405.46       25.22 x
   1   3   1       37.61       33.34        1.10 o
   2   3   1       44.08       47.64        1.20 o
   3   3   1      106.64      114.88        2.90 o
   4   3   1       66.81       60.05        3.40 o
   1   4   1      328.46      342.94        4.70 o
   2   4   1      245.85       96.15       16.84 x
   3   4   1      344.70      327.96        5.00 o
   4   4   1        3.46        0.72        3.83 o
   5   4   1      269.09      235.35       12.41 o
   1   5   1      420.55       51.76       63.63 x
   2   5   1       14.64       15.08        1.51 o
   3   5   1       73.02       66.72        2.50 o
   4   5   1       41.67       50.15        4.02 o
   5   5   1      107.36       95.40        3.80 o
   2   6   1      127.09      138.61        3.50 o
   3   6   1      104.95      102.11        3.30 o
   4   6   1        4.66        7.24        2.72 o
   5   6   1       35.52       36.59        5.46 o
   2   7   1      181.07      184.44        6.81 o
   3   7   1       15.56       10.96        3.16 o
   4   7   1      255.82      251.22        6.30 o
   5   7   1       12.18       13.50        3.51 o
   6   7   1       45.38       43.35        8.54 o
   3   8   1       50.26       43.57        5.13 o
   4   8   1      324.58      313.55        6.30 o
   5   8   1        7.55       10.13        3.75 o
   6   8   1      223.64      207.79       23.95 o
   3   9   1       29.21       25.78        6.65 o
   4   9   1      219.73      208.88        5.50 o
   5   9   1        6.96        3.02        8.22 o
   4  10   1       27.05       30.25       16.84 o
   0   0   2      732.63      687.29       15.80 o
   1   1   2       20.09       26.37        1.00 o
   2   1   2      122.75      137.55        2.90 o
   0   2   2      348.55      346.98        8.60 o
   1   2   2        1.98        1.77        0.51 o
   2   2   2      130.99      132.40        2.90 o
   3   2   2       31.55       28.59        3.12 o
   1   3   2     1270.77     1259.60       14.20 o
   2   3   2       15.67       11.98        1.71 o
   3   3   2       65.46       58.59        2.00 o
   4   3   2      115.47      108.65        3.70 o
   1   4   2     1444.20     1373.04       16.90 o
   2   4   2        2.23        1.55        1.73 o
   3   4   2      345.09      333.19        4.90 o
   4   4   2        4.17        4.99        1.89 o
   5   4   2      103.24      110.47       17.65 o
   1   5   2      832.08      815.56       14.50 o
   2   5   2       28.22       31.68        1.70 o
   3   5   2      150.94      135.67        3.30 o
   4   5   2       50.07       59.17        2.40 o
   5   5   2        6.63        5.61        6.51 o
   2   6   2       41.74       42.94        2.30 o
   3   6   2       42.98       45.57        2.50 o
   4   6   2        6.55        4.75        3.14 o
   5   6   2        4.90        0.64        5.73 o
   6   6   2       16.19        9.68       12.63 o
   2   7   2       10.79       12.71        2.88 o
   3   7   2      102.16       94.64        5.01 o
   4   7   2       10.90       11.36        4.10 o
   5   7   2        6.00        3.65        6.96 o
   3   8   2        7.66        7.28        8.64 o
   4   8   2       28.70       24.92        4.45 o
   5   8   2       39.49       40.40        5.56 o
   3   9   2       31.35       34.33        6.74 o
   4   9   2       28.05       30.30        5.81 o
   2   0   3     1333.62     1343.94       26.21 o
   0   1   3      749.21      732.47       10.80 o
   1   1   3      440.85      454.91        5.70 o
   2   1   3       45.49       42.33        2.20 o
   3   1   3       75.07       70.66        6.32 o
   1   2   3      218.42      224.58        3.20 o
   2   2   3      240.46      240.29        4.40 o
   3   2   3       46.72       47.24        2.10 o
   0   3   3      653.42      668.91       14.40 o
   1   3   3      277.48      263.49        4.30 o
   2   3   3       21.38       30.56        2.52 o
   3   3   3       29.17       25.71        2.41 o
   4   3   3      123.48      111.88        3.90 o
   1   4   3      369.93      369.42        9.70 o
   2   4   3       12.48       12.14        1.31 o
   3   4   3      768.87      723.89        9.40 o
   4   4   3        3.99        3.56        4.63 o
   5   4   3       41.75       39.79        7.52 o
   1   5   3      307.86      301.62        5.50 o
   2   5   3        5.45        5.82        1.66 o
   3   5   3       26.59       18.47        2.61 o
   4   5   3       46.28       44.06        3.71 o
   5   5   3       86.64       91.69        7.83 o
   2   6   3       72.15       69.88        3.20 o
   3   6   3        3.84        3.27        4.57 o
   4   6   3        2.30        0.49        2.33 o
   5   6   3       12.30       15.05        4.73 o
   2   7   3        1.96        7.02        1.96 o
   3   7   3       32.41       27.34        4.75 o
   4   7   3       13.12       17.19        5.16 o
   5   7   3        3.91        8.49        3.53 o
   3   8   3        5.58        6.43        6.63 o
   4   8   3       78.08       75.55        5.82 o
   5   8   3        3.35        3.25        3.76 o
   3   9   3        4.37        8.77        4.34 o
   4   9   3       12.46       12.94        7.48 o
   0   0   4     5867.52     5641.80      128.03 o
   2   0   4      155.47       71.25       14.06 x
   1   1   4      116.22      126.27        2.10 o
   2   1   4      998.55     1024.13       13.10 o
   3   1   4       53.90       48.39        3.31 o
   0   2   4      126.08      122.40        4.10 o
   1   2   4       68.13       76.08        2.50 o
   2   2   4       92.62       99.71        2.90 o
   3   2   4       14.59       12.41        2.75 o
   1   3   4       55.81       58.53        2.90 o
   2   3   4      154.85      176.35        3.90 o
   3   3   4      125.16      126.98        4.80 o
   4   3   4       37.07       43.26        3.11 o
   1   4   4      264.35      267.46        5.40 o
   2   4   4        9.23        6.54        2.15 o
   3   4   4       58.23       81.18        3.41 o
   4   4   4       13.36       11.50        3.07 o
   5   4   4       56.28       53.25        7.88 o
   1   5   4        4.34        8.72        2.87 o
   2   5   4      129.75      114.60        4.10 o
   4   5   4        3.05        3.66        3.04 o
   5   5   4       26.36       19.31        3.84 o
   2   6   4       16.35       25.04        4.87 o
   3   6   4        2.18        7.56        2.17 o
   4   6   4       12.56       14.48        6.44 o
   5   6   4        2.30        1.02        2.43 o
   2   7   4      151.65      154.12       10.33 o
   3   7   4       26.35       17.46        6.68 o
   4   7   4        2.37        3.52        2.38 o
   5   7   4       24.40       31.41        5.21 o
   3   8   4       12.90       12.55        4.16 o
   4   8   4      123.34      136.37        6.61 o
   3   9   4        6.10        5.66        5.35 o
   4   9   4        5.33        3.41        6.13 o
   2   0   5      405.69      408.64        9.40 o
   0   1   5      508.98      477.85       11.60 o
   1   1   5       77.94       82.62        1.90 o
   2   1   5      376.04      400.29        6.60 o
   3   1   5       21.82       17.07        2.93 o
   1   2   5       71.41       67.12        2.40 o
   2   2   5       34.61       36.77        2.51 o
   3   2   5      138.68      158.09        4.40 o
   4   2   5       24.51       28.37        5.10 o
   0   3   5      158.92      170.39        4.40 o
   1   3   5       54.91       59.34        2.40 o
   2   3   5       11.56        9.62        2.77 o
   3   3   5       63.78       60.84        3.41 o
   4   3   5        3.28        6.76        3.79 o
   1   4   5       46.32       45.65        3.31 o
   2   4   5       59.37       55.32        2.90 o
   3   4   5      316.46      318.40        6.30 o
   4   4   5        6.04        0.42        6.80 o
   1   5   5      117.93      122.43        4.60 o
   2   5   5        1.81        6.65        1.80 o
   3   5   5       36.74       40.63        3.42 o
   4   5   5       34.45       46.46        4.64 o
   5   5   5      130.08      139.61        6.31 o
   2   6   5       16.88       13.23        3.36 o
   3   6   5       41.66       56.39        5.14 o
   4   6   5        2.57       12.52        2.53 o
   5   6   5       22.16       26.06        4.07 o
   2   7   5       74.68       75.74        8.36 o
   3   7   5        2.30        9.22        2.40 o
   4   7   5       41.72       50.30        4.22 o
   5   7   5        8.16       15.63        6.88 o
   3   8   5       28.34       26.22        4.25 o
   4   8   5       68.58       76.41        4.91 o
   3   9   5       16.50       18.95        8.68 o
   0   0   6      156.07      145.82        6.00 o
   2   0   6      148.34      148.87        7.11 o
   1   1   6       41.84       48.81        2.91 o
   2   1   6       23.95       21.16        3.95 o
   3   1   6      140.10      132.20        6.41 o
   0   2   6      357.38      362.04       11.41 o
   1   2   6        6.10        6.42        3.12 o
   2   2   6       82.94       86.72        5.21 o
   3   2   6       31.34       30.00        3.83 o
   4   2   6       11.12       13.86        9.32 o
   1   3   6      811.07      827.22       15.50 o
   2   3   6       52.52       57.88        4.11 o
   3   3   6      316.91      295.99        8.70 o
   4   3   6        1.87       10.93        2.45 o
   1   4   6     1272.64     1283.18       22.30 o
   2   4   6        2.03        2.13        1.95 o
   3   4   6      501.96      492.21        8.60 o
   4   4   6        5.32        6.42        6.16 o
   1   5   6      732.11      771.98       13.90 o
   2   5   6       84.85       77.53        4.61 o
   3   5   6      423.50      410.90        9.00 o
   4   5   6        8.21        6.58        3.88 o
   5   5   6       16.59       26.05        5.53 o
   2   6   6       26.94       29.82        3.74 o
   3   6   6       40.60       46.55        3.92 o
   4   6   6        2.05        1.42        2.17 o
   5   6   6        5.68        7.20        4.40 o
   2   7   6       15.99        2.20       16.36 o
   3   7   6       48.69       49.40        4.42 o
   4   7   6        3.40        4.29        3.05 o
   3   8   6       10.03        7.72        6.42 o
   4   8   6       48.00       40.83        7.80 o
   2   0   7       59.24       58.15        9.52 o
   0   1   7      128.19      131.41        5.31 o
   1   1   7      135.73      145.34        4.70 o
   2   1   7       51.51       43.38        4.72 o
   3   1   7       41.41       42.81        6.48 o
   1   2   7      201.47      199.86        9.81 o
   2   2   7       86.94       89.51        6.42 o
   3   2   7       21.36       13.30       14.10 o
   0   3   7      109.33      113.78        7.62 o
   1   3   7      249.08      256.83       11.81 o
   2   3   7       29.51       29.48        7.50 o
   3   3   7      146.34      154.67       16.61 o
   4   3   7      120.03      112.91        8.32 o
   1   4   7      540.42      530.57       15.81 o
   2   4   7       16.98       23.89        6.85 o
   3   4   7      734.65      752.67       25.42 o
   4   4   7        5.50        2.03        4.47 o
   1   5   7      258.76      261.82       11.11 o
   2   5   7       28.06       14.82        7.94 o
   3   5   7      148.01      148.07       11.64 o
   4   5   7       26.86       26.90        4.46 o
   2   6   7       29.99       26.60        6.43 o
   3   6   7       21.79       17.25        5.55 o
   4   6   7       13.19       11.99        4.27 o
   2   7   7       12.39       19.08       10.46 o
   3   7   7       44.89       35.43        4.63 o
   4   7   7       29.00       35.46        8.81 o
   3   8   7       12.91        3.02       10.16 o
   2   0   8      100.95      110.60        7.12 o
   1   1   8       26.17       42.39        5.30 o
   2   1   8       78.30       76.44        8.66 o
   3   1   8       36.12       25.62        6.40 o
   0   2   8      133.97      117.97       16.94 o
   1   2   8        3.42       11.04        3.46 o
   2   2   8       11.07       16.73        7.89 o
   3   2   8       35.19       30.08        6.40 o
   4   2   8       11.15       18.49       10.17 o
   1   3   8       58.14       53.00        8.70 o
   2   3   8       41.11       37.99        7.21 o
   3   3   8       17.45       22.86        7.17 o
   4   3   8       26.27       19.44        7.98 o
   1   4   8       89.24       98.02        8.64 o
   2   4   8        3.73        3.54        3.84 o
   3   4   8       21.46       19.69        7.20 o
   4   4   8       10.79        5.84        8.03 o
   1   5   8       52.90       58.42       11.44 o
   2   5   8        3.42        1.66        4.34 o
   3   5   8        6.01        8.05        5.27 o
   2   6   8        9.39        5.86        6.59 o
   3   6   8       46.83       34.22       19.50 o
   2   0   9      126.89      130.59        7.01 o
   1   1   9        5.80        9.32        4.54 o
   2   1   9       28.16       28.41        6.24 o
   3   1   9       12.73       17.12        6.17 o
   1   2   9        5.51        5.59        4.86 o
   2   2   9        9.66        7.65        5.86 o
   3   2   9        4.67        6.37        4.42 o
   1   3   9        4.63        2.97        5.37 o
   2   3   9        4.28        3.47        5.10 o
   3   3   9       30.49       23.37        9.11 o
   1   4   9       21.46       18.96        6.98 o
   2   4   9        3.09        8.22        3.40 o
   3   4   9        9.29       20.64        9.96 o
   1   5   9       21.52       15.20       12.43 o
   2   5   9        5.11        2.99        6.01 o
   2   0  10       43.39       27.99       18.44 o
   2   1  10       23.17       34.48        9.05 o
   1   2  10        5.43        0.65        6.29 o
   2   2  10        3.72        4.02        3.72 o
   1   3  10       53.15       44.57        6.96 o
   2   3  10       22.99       18.10        9.06 o
